# Supplementary material for: Serotype Screening of Salmonella enterica Subspecies I by Intergenic Sequence Ribotyping (ISR): Critical Updates
Source: Microorganisms. 2022 Dec 30;11(1):97. doi: 10.3390/microorganisms11010097 (PMC9863722; doi:10.3390/microorganisms11010097)
Supplement: Supplementary file 1 [file microorganisms-11-00097-s001.zip]

Archive with 1 entries (1 files):
- microorganisms-1965006-file S1.pdf
